# Supplementary material for: Translation of dipeptide repeat proteins in C9ORF72 ALS/FTD through unique and redundant AUG initiation codons
Source: eLife. 2023 Sep 7;12:e83189. doi: 10.7554/eLife.83189 (PMC10541178; doi:10.7554/eLife.83189)
Supplement: Figure 1—figure supplement 1—source data 1. — Figures with the uncropped blots are clearly labeled with the relevant bands. [file elife-83189-fig1-figsupp1-data1.zip]

Archive with 16 entries (15 files):
- Figure 1-figure supplement 1-source data 1/
- __MACOSX/._Figure 1-figure supplement 1-source data 1
- Figure 1-figure supplement 1-source data 1/Figure 1 - figure supplement 1-source data labelled.pdf
- __MACOSX/Figure 1-figure supplement 1-source data 1/._Figure 1 - figure supplement 1-source data labelled.pdf
- Figure 1-figure supplement 1-source data 1/Fig. 1 Suppl 1C a-tubulin.tiff
- __MACOSX/Figure 1-figure supplement 1-source data 1/._Fig. 1 Suppl 1C a-tubulin.tiff
- Figure 1-figure supplement 1-source data 1/Fig. 1 Suppl 1C Poly-PG.tiff
- __MACOSX/Figure 1-figure supplement 1-source data 1/._Fig. 1 Suppl 1C Poly-PG.tiff
- Figure 1-figure supplement 1-source data 1/Fig. 1 Suppl 1B a-tubulin.tiff
- __MACOSX/Figure 1-figure supplement 1-source data 1/._Fig. 1 Suppl 1B a-tubulin.tiff
- Figure 1-figure supplement 1-source data 1/Fig. 1 Suppl 1B Poly-PG.tiff
- __MACOSX/Figure 1-figure supplement 1-source data 1/._Fig. 1 Suppl 1B Poly-PG.tiff
- Figure 1-figure supplement 1-source data 1/Fig. 1 Suppl 1C nLuc.tiff
- __MACOSX/Figure 1-figure supplement 1-source data 1/._Fig. 1 Suppl 1C nLuc.tiff
- Figure 1-figure supplement 1-source data 1/Fig. 1 Suppl 1B nLuc.tiff
- __MACOSX/Figure 1-figure supplement 1-source data 1/._Fig. 1 Suppl 1B nLuc.tiff
