# Supplementary material for: Translation of dipeptide repeat proteins in C9ORF72 ALS/FTD through unique and redundant AUG initiation codons
Source: eLife. 2023 Sep 7;12:e83189. doi: 10.7554/eLife.83189 (PMC10541178; doi:10.7554/eLife.83189)
Supplement: Figure 1—figure supplement 2—source data 1. — Figures with the uncropped blots are clearly labeled with the relevant bands. [file elife-83189-fig1-figsupp2-data1.zip]

Archive with 30 entries (29 files):
- Figure 1-figure supplement 2-source data 1/
- __MACOSX/._Figure 1-figure supplement 2-source data 1
- Figure 1-figure supplement 2-source data 1/Fig.1 Suppl 2G H3K4me2.tiff
- __MACOSX/Figure 1-figure supplement 2-source data 1/._Fig.1 Suppl 2G H3K4me2.tiff
- Figure 1-figure supplement 2-source data 1/.DS_Store
- __MACOSX/Figure 1-figure supplement 2-source data 1/._.DS_Store
- Figure 1-figure supplement 2-source data 1/Fig. 1 Suppl 2B Poly-PR.tiff
- __MACOSX/Figure 1-figure supplement 2-source data 1/._Fig. 1 Suppl 2B Poly-PR.tiff
- Figure 1-figure supplement 2-source data 1/Fig. 1 Suppl 2F H3K4me2.tiff
- __MACOSX/Figure 1-figure supplement 2-source data 1/._Fig. 1 Suppl 2F H3K4me2.tiff
- Figure 1-figure supplement 2-source data 1/Fig. 1 Suppl 2C Poly-PR.tiff
- __MACOSX/Figure 1-figure supplement 2-source data 1/._Fig. 1 Suppl 2C Poly-PR.tiff
- Figure 1-figure supplement 2-source data 1/Fig. 1 Suppl 2F Poly-PG.tiff
- __MACOSX/Figure 1-figure supplement 2-source data 1/._Fig. 1 Suppl 2F Poly-PG.tiff
- Figure 1-figure supplement 2-source data 1/Fig. 1 Suppl 2C H3K4me2.tiff
- __MACOSX/Figure 1-figure supplement 2-source data 1/._Fig. 1 Suppl 2C H3K4me2.tiff
- Figure 1-figure supplement 2-source data 1/Fig. 1 Suppl 2F a-tubulin.tiff
- __MACOSX/Figure 1-figure supplement 2-source data 1/._Fig. 1 Suppl 2F a-tubulin.tiff
- Figure 1-figure supplement 2-source data 1/Fig. 1 Suppl 2G Poly-PG.tiff
- __MACOSX/Figure 1-figure supplement 2-source data 1/._Fig. 1 Suppl 2G Poly-PG.tiff
- Figure 1-figure supplement 2-source data 1/Fig. 1 Suppl 2B H3K4me2.tiff
- __MACOSX/Figure 1-figure supplement 2-source data 1/._Fig. 1 Suppl 2B H3K4me2.tiff
- Figure 1-figure supplement 2-source data 1/Fig. 1 Suppl 2G a-tubulin.tiff
- __MACOSX/Figure 1-figure supplement 2-source data 1/._Fig. 1 Suppl 2G a-tubulin.tiff
- Figure 1-figure supplement 2-source data 1/Fig. 1 Suppl 2B a-tubulin.tiff
- __MACOSX/Figure 1-figure supplement 2-source data 1/._Fig. 1 Suppl 2B a-tubulin.tiff
- Figure 1-figure supplement 2-source data 1/Fig. 1 Suppl 2C a-tubulin.tiff
- __MACOSX/Figure 1-figure supplement 2-source data 1/._Fig. 1 Suppl 2C a-tubulin.tiff
- Figure 1-figure supplement 2-source data 1/Figure 1 - figure supplement 2-source data labelled.pdf
- __MACOSX/Figure 1-figure supplement 2-source data 1/._Figure 1 - figure supplement 2-source data labelled.pdf
