# Supplementary material for: Translation of dipeptide repeat proteins in C9ORF72 ALS/FTD through unique and redundant AUG initiation codons
Source: eLife. 2023 Sep 7;12:e83189. doi: 10.7554/eLife.83189 (PMC10541178; doi:10.7554/eLife.83189)
Supplement: Figure 4—source data 1. — Figures with the uncropped blots are clearly labeled with the relevant bands. [file elife-83189-fig4-data1.zip]

Archive with 14 entries (13 files):
- Figure 4-source data 1/
- __MACOSX/._Figure 4-source data 1
- Figure 4-source data 1/Fig. 4B NSC34 Poly-PG.tif
- __MACOSX/Figure 4-source data 1/._Fig. 4B NSC34 Poly-PG.tif
- Figure 4-source data 1/.DS_Store
- __MACOSX/Figure 4-source data 1/._.DS_Store
- Figure 4-source data 1/Fig. 4B NSC34 a-tubulin.tif
- __MACOSX/Figure 4-source data 1/._Fig. 4B NSC34 a-tubulin.tif
- Figure 4-source data 1/Figure 4-source data labelled.pdf
- __MACOSX/Figure 4-source data 1/._Figure 4-source data labelled.pdf
- Figure 4-source data 1/Fig. 4B HEK293 a-tubulin.tif
- __MACOSX/Figure 4-source data 1/._Fig. 4B HEK293 a-tubulin.tif
- Figure 4-source data 1/Fig. 4B HEK293 Poly-PG.tif
- __MACOSX/Figure 4-source data 1/._Fig. 4B HEK293 Poly-PG.tif
